# Supplementary material for: Synergistic Activity of Thymol with Commercial Antibiotics against Critical and High WHO Priority Pathogenic Bacteria
Source: Plants (Basel). 2023 May 2;12(9):1868. doi: 10.3390/plants12091868 (PMC10180827; doi:10.3390/plants12091868)
Supplement: Supplementary file 1 [file plants-12-01868-s001.zip]

Archive with 1 entries (1 files):
- plants-2304134-supplementary.pdf
